# Supplementary material for: Follow-Up of Men Who Have Undergone Focal Therapy for Prostate Cancer with HIFU—A Real-World Experience
Source: J Clin Med. 2023 Nov 14;12(22):7089. doi: 10.3390/jcm12227089 (PMC10672492; doi:10.3390/jcm12227089)
Supplement: Supplementary file 1 [file jcm-12-07089-s001.zip]

Archive with 1 entries (1 files):
- jcm-2655824-supplementary.pdf
